# Supplementary material for: Obesity and Metabolic Disease Impair the Anabolic Response to Protein Supplementation and Resistance Exercise: A Retrospective Analysis of a Randomized Clinical Trial with Implications for Aging, Sarcopenic Obesity, and Weight Management
Source: Nutrients. 2024 Dec 23;16(24):4407. doi: 10.3390/nu16244407 (PMC11677392; doi:10.3390/nu16244407)
Supplement: Supplementary file 1 [file nutrients-16-04407-s001.zip]

Archive with 6 entries (6 files):
- TABLE S1. PREDICT MOD 1 (STRENGTH FUNCTION).pdf
- TABLE S2. PREDICT MOD 2 (STRENGTH FUNCTION).pdf
- TABLE S3. COLLINEARITY (MODEL 1).pdf
- TABLE S4. COLLINEARITY (MODEL 2).pdf
- TABLE S5. AMINO PROFILES.pdf
- TABLE S6. KIDNEY & LIVER MARKERS.pdf
